# Supplementary material for: Improving estimates of district HIV prevalence and burden in South Africa using small area estimation techniques
Source: PLoS One. 2019 Feb 22;14(2):e0212445. doi: 10.1371/journal.pone.0212445 (PMC6386240; doi:10.1371/journal.pone.0212445)
Supplement: S1 Data and Code — A ZIP file containing district-level data and R code needed to reproduce our results. (ZIP) [file pone.0212445.s002.zip]

Archive with 2 entries (2 files):
- South_Africa_District_HIV_Data.xlsx
- ZA_sae.R
