# Supplementary material for: Improving estimates of district HIV prevalence and burden in South Africa using small area estimation techniques
Source: PLoS One. 2019 Feb 22;14(2):e0212445. doi: 10.1371/journal.pone.0212445 (PMC6386240; doi:10.1371/journal.pone.0212445)
Supplement: S1 Data and Code — A ZIP file containing district-level data and R code needed to reproduce our results. (ZIP) [file pone.0212445.s002.zip › South_Africa_District_HIV_Data.xlsx]

## Sheet: data
province	provcode	district	COP_district	code	pop2011	pop2014	pdens2011	se_qtile	dep_ratio	fdwell	p_anc2012	p_HHS	se_HHS	lcl_P_HHS	ucl_P_HHS	deft_HHS	HIVpos_HHS	Ntested_HHS	Ninter_HHS	N_PLHIV	mmr	fac_del
Eastern Cape	EC	Alfred Nzo	Alfred Nzo	DC44	801344	821756	58.7009	1	88.9	41	25.1	12.7	3.4	7.5	20.9	2.5	36	358	412	104363	123.2	12.9
Eastern Cape	EC	Amatole	Amatole	DC12	892637	898949	76.6939	1	73.6	52.6	31.5	11	1.9	7.7	15.3	1.5	36	391	446	98884.4	133.3	6.1
Eastern Cape	EC	Buffalo City	Buffalo City	BUF	755200	753213	13.3653	4	47.9	72.5	33.4	13.6	1.7	10.6	17.3	0.9	58	556	744	102437	168.5	10.7
Eastern Cape	EC	Cacadu	Cacadu	DC10	450584	456997	7.38396	3	52	85.7	25.2	7.6	2.1	4.4	12.9	1.1	34	472	525	34731.8	105.2	12.4
Eastern Cape	EC	Chris Hani	Chris Hani	DC13	795461	803142	21.5809	1	73.8	61.9	29	14.3	2.1	10.6	18.9	1.2	56	482	548	114849	192.2	6.9
Eastern Cape	EC	Joe Gqabi	Joe Gqabi	DC14	349768	352958	13.3653	1	71.4	60.3	35.2	10.7	1.4	8.3	13.8	0.9	11	150	177	37766.5	53.6	11.3
Eastern Cape	EC	Nelson Mandela Bay Metro	Nelson Mandela Bay Metro	NMA	1152115	1.1742e+06	568.205	5	46	87.2	24.3	8.3	2.5	4.5	14.9	1.8	42	939	1328	97459	61.8	7.7
Eastern Cape	EC	O.R. Tambo	O.R. Tambo	DC15	1364943	1.35892e+06	109.217	1	80.5	43.5	30.1	11.8	1.7	8.9	15.5	1.6	73	737	814	160352	121.4	7.6
Free State	FS	Fezile Dabi	Fezile Dabi	DC20	488036	506109	23.0436	4	51.9	83.3	34.9	9	1.4	6.6	12.1	0.5	21	225	317	45549.8	174.4	8
Free State	FS	Lejweleputswa	Lejweleputswa	DC18	627626	610189	21.6804	4	51.4	79.2	30.6	20.3	3.5	14.3	28	1.8	98	627	789	123868	123	9.3
Free State	FS	Mangaung	Motheo (Mangaung)	MAN	747431	1.10982e+06	57.1194	5	47.4	83.7	30.3	7.9	1.6	5.3	11.6	1	38	406	719	87676	123.3	10.2
Free State	FS	Thabo Mofutsanyana	Thabo Mofutsanyane	DC19	736238	723307	26.8126	3	59.6	77.3	33.5	15.9	1.5	13.2	19.1	0.7	105	699	846	115006	61.2	8.9
Free State	FS	Xhariep	Xhariep	DC16	146259	141892	4.11756	3	59	87.1	29.3	8.3	1.1	6.4	10.6	0.4	17	145	154	11777	63.9	8.2
Gauteng	GP	City of Johannesburg	City of Johannesburg	JHB	4434827	4.64313e+06	2175.22	5	37.6	81.4	29.6	11.1	1.6	8.3	14.6	2.6	113	1262	2350	515387	123.3	7.8
Gauteng	GP	City of Tshwane	City of Tshwane (includes Metsweding)	TSH	2921488	3.08931e+06	1064.98	5	39	80.7	25.5	11.7	2.2	8.1	16.6	1.3	78	751	1156	361450	0	5.6
Gauteng	GP	Ekurhuleni	Ekurhuleni	EKU	3178470	3.23118e+06	1435.6	5	39.4	77.4	32.3	14.3	2.3	10.3	19.5	2.9	95	822	1278	462059	94.4	5.1
Gauteng	GP	Sedibeng	Sedibeng (including Metsweding)	DC42	916484	915337	203.092	5	43.8	84.8	29.9	21.6	4.6	14	32	2.1	30	244	350	197713	156.1	6.8
Gauteng	GP	West Rand	West Rand	DC48	820955	849478	256.516	4	39.2	72.7	35.6	7.1	3.2	2.8	16.6	1.7	36	288	419	60312.9	105.4	7.9
KwaZulu Natal	KZN	Amajuba	Amajuba	DC25	499839	507467	73.0168	3	62.2	87.7	33.1	16.2	1.5	13.5	19.2	1	52	342	396	82209.7	86.3	11.7
KwaZulu Natal	KZN	eThekwini	eThekwini	ETH	3442361	3.46421e+06	1455.18	5	42.8	79	39	14.5	1.9	11.2	18.6	2.2	293	3708	4992	502310	109.8	9.8
KwaZulu Natal	KZN	iLembe	iLembe	DC29	606809	630464	188.724	2	63.2	64.4	37.4	12.4	6	4.6	29.3		29	243	312	78177.6	208.3	9.1
KwaZulu Natal	KZN	Sisonke	Sisonke (Harry Gwala)	DC43	461419	471904	44.0341	1	74.9	41.5	35.5	21.1	4.1	14.2	30.3	2.5	43	236	282	99571.7	186	8.8
KwaZulu Natal	KZN	Ugu	Ugu	DC21	722484	733228	148.417	2	66.4	64.9	38.3	19.5	0.9	17.7	21.4	0.4	79	429	516	142979	67.6	9.4
KwaZulu Natal	KZN	uMgungundlovu	uMgungundlovu	DC22	1017763	1.05273e+06	115.977	3	50.7	70.6	40.7	21	2.8	16	27.1	1.3	77	540	663	221073	78.2	11.5
KwaZulu Natal	KZN	uMkhanyakude	Umkhanyakude	DC27	625846	638011	45.9334	1	81	71.1	35.2	13.5	2.3	9.6	18.7	1.2	48	292	326	86131.4	160.5	6.1
KwaZulu Natal	KZN	uMzinyathi	Umzinyathi	DC24	510838	514217	58.942	1	83.1	54.2	30.1	18.2	0.8	16.6	19.9	0.4	38	263	280	93587.5	257.4	6.1
KwaZulu Natal	KZN	uThukela	Uthukela	DC23	668848	682797	60.905	2	70.9	65.9	37.1	17.3	4	10.7	26.7	3.1	55	347	395	118124	110.7	10
KwaZulu Natal	KZN	uThungulu	Uthungulu	DC28	907519	937793	115.478	2	64.7	70	38.5	17.3	2.6	12.8	23	2	63	439	537	162238	206.9	7.2
KwaZulu Natal	KZN	Zululand	Zululand	DC26	803575	824091	56.414	1	79.2	73.1	35	20.8	1.7	17.7	24.2	0.5	42	229	298	171411	36.9	8.4
Limpopo	LP	Capricorn	Capricorn	DC35	1261463	1.26469e+06	70.7213	2	67	92	22.4	9.2	2.5	5.4	15.4	2.3	44	578	827	116351	229.7	12.2
Limpopo	LP	Sekhukhune	Greater Sekhukhune	DC47	1076840	1.10699e+06	74.4695	1	74.7	88.7	23	7	2	3.9	12.2	1.9	34	521	601	77489.5	161	10.6
Limpopo	LP	Mopani	Mopani	DC33	1092507	771645	43.8154	2	65.3	92.2	25	11.4	3	6.7	18.7	3	65	646	848	87967.6	186.6	8
Limpopo	LP	Vhembe	Vhembe	DC34	1294722	1.32779e+06	59.6273	2	69.9	87.7	17.7	5.3	2.6	2	13.5	1.8	14	301	390	70372.6	35.5	7.7
Limpopo	LP	Waterberg	Waterberg	DC36	679336	708683	13.201	3	55.5	87	27.3	10.1	1.5	7.5	13.5	0.8	67	613	773	71576.9	0	7.6
Mpumalanga	MP	Ehlanzeni	Ehlanzeni	DC32	1688615	1.71405e+06	55.0157	3	60.4	91.8	35.1	16.4	3.1	11.2	23.3	2.1	119	727	1069	281104	122.5	6.9
Mpumalanga	MP	Gert Sibande	Gert Sibande	DC30	1043194	1.05618e+06	29.4137	3	56.5	72.4	40.5	19.7	0.9	18	21.5	0.5	118	726	901	208067	84	10
Mpumalanga	MP	Nkangala	Nkangala	DC31	1308129	1.35774e+06	65.9302	4	50.4	82.8	32.1	9.3	1	7.5	11.5	1.1	75	800	978	126270	111.2	8.4
Northern Cape	NC	Frances Baard	Frances Baard	DC9	382086	379352	27.4205	4	54.1	82	23	12.4	3.8	6.7	21.9	1.7	65	785	1047	47039.7	194.1	10.7
Northern Cape	NC	John Taolo Gaetsewe	John Taolo Gaetsewe (Kgalagadi)	DC45	224799	230938	7.81887	2	63.3	76.6	14.8	8.8	2.4	5.1	14.8	1.1	12	186	245	20322.5	71.6	10
Northern Cape	NC	Namakwa	Namakwa	DC6	115842	118450	0.978458	4	51.2	93.8	1.5	2.8	1.2	1.2	6.3	0.6	7	231	281	3316.61	353.7	7.4
Northern Cape	NC	Pixley ka Seme	Pixley ka Seme	DC7	186351	190019	1.85322	2	60.4	86.3	18.4	5	0.8	3.7	6.8	0.4	22	427	529	9500.96	197.1	9.9
Northern Cape	NC	Siyanda	Siyanda (Mgcawu)	DC8	236783	244154	2.35128	3	50.5	79.4	14.3	5.6	1.3	3.5	8.6	1.6	53	859	969	13672.6	93.2	12.2
North West	NW	Bojanala Platinum	Bojanala Platinum	DC37	1507505	1.56547e+06	70.7025	3	46.4	68.8	35	13.6	1.4	11.1	16.5	0.9	65	552	770	212904	121.7	7.9
North West	NW	Dr Kenneth Kaunda	Dr Kenneth Kaunda (Southern)	DC40	695933	707479	54.1165	4	51.5	81.4	29.1	14.5	1.5	11.8	17.9	0.7	53	406	611	102584	76.9	6.5
North West	NW	Dr Ruth Segomotsi Mompati	Dr Ruth Segomotsi Mompati (Bophirima)	DC39	463815	472023	10.302	1	71.3	85.7	24.3	10.9	2.2	7.3	16	1.1	25	315	348	51450.5	63.3	5.4
North West	NW	Ngaka Modiri Molema	Ngaka Modiri Molema (Central)	DC38	842699	852614	28.3531	2	64.5	82.7	25	13.8	2.5	9.6	19.4	1.3	35	330	413	117661	95.7	8.1
Western Cape	WC	Cape Winelands	Cape Winelands	DC2	787490	808041	32.3144	5	44.9	82.3	14.5	3.8	1.7	1.6	8.9	1.9	20	519	629	30705.6	132.9	6.7
Western Cape	WC	Central Karoo	Central Karoo	DC5	71011	71231.5	1.65756	4	58	97	14.9	25	9	9	40.9		5	20	41	17807.9	117.8	7.1
Western Cape	WC	City of Cape Town	City of Cape Town	CPT	3740026	3.86059e+06	1373.18	5	43.6	78.4	18.6	5.2	1.1	3.4	7.8	2.4	111	2250	3139	200751	148.4	6.8
Western Cape	WC	Eden	Eden	DC4	574265	585832	22.5884	4	50.7	83.8	14.3	4.3	1.2	2.4	7.4	1	23	331	331	25190.8	165.9	4.9
Western Cape	WC	Overberg	Overberg	DC3	258176	272624	20.8584	5	47.9	81.9	17.8	6.25	3.5	0	14.2		5	80	85	17039	123	9.9
Western Cape	WC	West Coast	West Coast	DC1	391766	418608	10.5936	5	45.9	87.9	9.4	2.7	1.4	0.9	7.3	1.3	6	172	187	11302.4	74.2	5.5

## Sheet: Variable definitions
Variable	Definition	Unit	Data Source	URL
province	Province name	character
provcode	Province code	character
district	District name	character
COP_district	PEPFAR variant of district name	character
code	District code	character
pop2011	Total population in the district in 2011	Count	StatsSA Census 2011 Municipal Factsheet	http://www.statssa.gov.za/census/census_2011/census_products/Census_2011_Municipal_fact_sheet.pdf
pop2014	Total population in the district in 2014	Count	StatsSA 2014 mid-year estimates
pdens2011	Number of people per square kilometer in 2011	Number	StatsSA 2011 Census	http://www.statssa.gov.za/census/census_2011/census_products/Census_2011_Municipal_fact_sheet.pdf
se_qtile	District socio-economic quintile in 2011 based on South Africa Index of Multiple Deprivation (SAIMD, 2011)	Number (1-5)	SAIMD, 2011	http://www.hst.org.za/publications/District%20Health%20Barometers/DHB_2013_14_web.pdf
dep_ratio	Dependency Ratio [N 15-64/(N <15 + N > 64))*100]	Number (%)	StatsSA Census 2011 Municipal Factsheet	http://www.statssa.gov.za/census/census_2011/census_products/Census_2011_Municipal_fact_sheet.pdf
fdwell	Percentage of residences which are "formal" dwellings	Number (%)	StatsSA Census 2011 Municipal Factsheet	http://www.statssa.gov.za/census/census_2011/census_products/Census_2011_Municipal_fact_sheet.pdf
p_anc2012	HIV prevalence among pregnant women attending ANC clinics	Number (%)	National Department of Health ANC HIV Prevalence surveillance	https://www.health-e.org.za/wp-content/uploads/2014/05/ASHIVHerp_Report2014_22May2014.pdf
p_HHS	Domain estimate of district-level HIV prevalence	Percent (%)	Calculated from the South African National HIV Prevalence, Incidence and Behavior Survey, 2012
se_HHS	Standard error of p_HHS	Number	as above
lcl_P_HHS	Lower bound of 95% CL on p_HHS	Number (%)	as above
ucl_P_HHS	Upper bound of 95% CL on p_HHS	Number (%)	as above
deft_HHS	Kish design effect for p_HHS	Number	as above
HIVpos_HHS	Number of positive HIV test results from health survey	Number	South African National HIV Prevalence, Incidence and Behavior Survey, 2012
Ntested_HHS	Number of persons tested for HIV	Number	"
Ninter_HHS	Number of persions interviewed for health survey	Number	"
N_PLHIV	Estimated number of people living with HIV (p_HHS*pop2011/100)	Number	Calculated
mmr	Maternal mortality (death of a woman while pregnant or within 42 days of termination of pregnancy) ratio	Number per 100,000 live births	District Health Barometer 2013/14	http://www.hst.org.za/publications/District%20Health%20Barometers/DHB_2013_14_web.pdf
facdel	Percentage of all deliveries that occur in women younger than 18 years, as recorded by health facilities. Births outside of health facilities are not recorded.	Number (%)	District Health Barometer 2013/14	http://www.hst.org.za/publications/District%20Health%20Barometers/DHB_2013_14_web.pdf

## Sheet: Spatial adjacency matrix
district	mcode	code	DC44	DC12	BUF	DC10	DC13	DC14	NMA	DC15	DC20	DC18	MAN	DC19	DC16	JHB	TSH	EKU	DC42	DC48	DC25	ETH	DC29	DC43	DC21	DC22	DC27	DC24	DC23	DC28	DC26	DC35	DC47	DC33	DC34	DC36	DC32	DC30	DC31	DC9	DC45	DC6	DC7	DC8	DC37	DC40	DC39	DC38	DC2
Alfred Nzo	44	DC44	0	0	0	0	0	0.25	0	0.25	0	0	0	0	0	0	0	0	0	0	0	0	0	0.25	0.25	0	0	0	0	0	0	0	0	0	0	0	0	0	0	0	0	0	0	0	0	0	0	0	0
Amatole	12	DC12	0	0	0.25	0.25	0.25	0	0	0.25	0	0	0	0	0	0	0	0	0	0	0	0	0	0	0	0	0	0	0	0	0	0	0	0	0	0	0	0	0	0	0	0	0	0	0	0	0	0	0
Buffalo City	B	BUF	0	1	0	0	0	0	0	0	0	0	0	0	0	0	0	0	0	0	0	0	0	0	0	0	0	0	0	0	0	0	0	0	0	0	0	0	0	0	0	0	0	0	0	0	0	0	0
Cacadu	10	DC10	0	0.166667	0	0	0.166667	0	0.166667	0	0	0	0	0	0	0	0	0	0	0	0	0	0	0	0	0	0	0	0	0	0	0	0	0	0	0	0	0	0	0	0	0	0.166667	0	0	0	0	0	0
Chris Hani	13	DC13	0	0.2	0	0.2	0	0.2	0	0.2	0	0	0	0	0	0	0	0	0	0	0	0	0	0	0	0	0	0	0	0	0	0	0	0	0	0	0	0	0	0	0	0	0.2	0	0	0	0	0	0
Joe Gqabi	14	DC14	0.2	0	0	0	0.2	0	0	0.2	0	0	0	0	0.2	0	0	0	0	0	0	0	0	0	0	0	0	0	0	0	0	0	0	0	0	0	0	0	0	0	0	0	0.2	0	0	0	0	0	0
Nelson Mandela Bay Metro	N	NMA	0	0	0	1	0	0	0	0	0	0	0	0	0	0	0	0	0	0	0	0	0	0	0	0	0	0	0	0	0	0	0	0	0	0	0	0	0	0	0	0	0	0	0	0	0	0	0
O.R. Tambo	15	DC15	0.25	0.25	0	0	0.25	0.25	0	0	0	0	0	0	0	0	0	0	0	0	0	0	0	0	0	0	0	0	0	0	0	0	0	0	0	0	0	0	0	0	0	0	0	0	0	0	0	0	0
Fezile Dabi	20	DC20	0	0	0	0	0	0	0	0	0	0.2	0	0.2	0	0	0	0	0.2	0	0	0	0	0	0	0	0	0	0	0	0	0	0	0	0	0	0	0.2	0	0	0	0	0	0	0	0.2	0	0	0
Lejweleputswa	18	DC18	0	0	0	0	0	0	0	0	0.142857	0	0.142857	0.142857	0.142857	0	0	0	0	0	0	0	0	0	0	0	0	0	0	0	0	0	0	0	0	0	0	0	0	0.142857	0	0	0	0	0	0.142857	0.142857	0	0
Motheo (Mangaung)	M	MAN	0	0	0	0	0	0	0	0	0	0.3333	0	0.3333	0.3334	0	0	0	0	0	0	0	0	0	0	0	0	0	0	0	0	0	0	0	0	0	0	0	0	0	0	0	0	0	0	0	0	0	0
Thabo Mofutsanyane	19	DC19	0	0	0	0	0	0	0	0	0.142857	0.142857	0.142857	0	0.142857	0	0	0	0	0	0.142857	0	0	0	0	0	0	0	0.142857	0	0	0	0	0	0	0	0	0.142857	0	0	0	0	0	0	0	0	0	0	0
Xhariep	16	DC16	0	0	0	0	0	0.166667	0	0	0	0.166667	0.166667	0.166667	0	0	0	0	0	0	0	0	0	0	0	0	0	0	0	0	0	0	0	0	0	0	0	0	0	0.166667	0	0	0.166667	0	0	0	0	0	0
City of Johannesburg	J	JHB	0	0	0	0	0	0	0	0	0	0	0	0	0	0	0.25	0.25	0.25	0.25	0	0	0	0	0	0	0	0	0	0	0	0	0	0	0	0	0	0	0	0	0	0	0	0	0	0	0	0	0
City of Tshwane (includes Metsweding)	T	TSH	0	0	0	0	0	0	0	0	0	0	0	0	0	0.166667	0	0.166667	0	0.166667	0	0	0	0	0	0	0	0	0	0	0	0	0	0	0	0.166667	0	0	0.166667	0	0	0	0	0	0.166667	0	0	0	0
Ekurhuleni	Ek	EKU	0	0	0	0	0	0	0	0	0	0	0	0	0	0.25	0.25	0	0.25	0	0	0	0	0	0	0	0	0	0	0	0	0	0	0	0	0	0	0	0.25	0	0	0	0	0	0	0	0	0	0
Sedibeng (including Metsweding)	42	DC42	0	0	0	0	0	0	0	0	0.142857	0	0	0	0	0.142857	0	0.142857	0	0.142857	0	0	0	0	0	0	0	0	0	0	0	0	0	0	0	0	0	0.142857	0.142857	0	0	0	0	0	0	0.142857	0	0	0
West Rand	48	DC48	0	0	0	0	0	0	0	0	0	0	0	0	0	0	0.2	0.2	0.2	0	0	0	0	0	0	0	0	0	0	0	0	0	0	0	0	0	0	0	0	0	0	0	0	0	0.2	0.2	0	0	0
Amajuba	25	DC25	0	0	0	0	0	0	0	0	0	0	0	0.2	0	0	0	0	0	0	0	0	0	0	0	0	0	0.2	0.2	0	0.2	0	0	0	0	0	0	0.2	0	0	0	0	0	0	0	0	0	0	0
eThekwini	Et	ETH	0	0	0	0	0	0	0	0	0	0	0	0	0	0	0	0	0	0	0	0	0.333333	0	0.333333	0.333333	0	0	0	0	0	0	0	0	0	0	0	0	0	0	0	0	0	0	0	0	0	0	0
iLembe	29	DC29	0	0	0	0	0	0	0	0	0	0	0	0	0	0	0	0	0	0	0	0.25	0	0	0	0.25	0	0.25	0	0.25	0	0	0	0	0	0	0	0	0	0	0	0	0	0	0	0	0	0	0
Sisonke (Harry Gwala)	43	DC43	0.333333	0	0	0	0	0	0	0	0	0	0	0	0	0	0	0	0	0	0	0	0	0	0.333333	0.333333	0	0	0	0	0	0	0	0	0	0	0	0	0	0	0	0	0	0	0	0	0	0	0
Ugu	21	DC21	0.25	0	0	0	0	0	0	0	0	0	0	0	0	0	0	0	0	0	0	0.25	0	0.25	0	0.25	0	0	0	0	0	0	0	0	0	0	0	0	0	0	0	0	0	0	0	0	0	0	0
uMgungundlovu	22	DC22	0	0	0	0	0	0	0	0	0	0	0	0	0	0	0	0	0	0	0	0.166667	0.166667	0.166667	0.166667	0	0	0.166667	0.166667	0	0	0	0	0	0	0	0	0	0	0	0	0	0	0	0	0	0	0	0
uMkhanyakude	27	DC27	0	0	0	0	0	0	0	0	0	0	0	0	0	0	0	0	0	0	0	0	0	0	0	0	0	0	0	0.5	0.5	0	0	0	0	0	0	0	0	0	0	0	0	0	0	0	0	0	0
uMzinyathi	24	DC24	0	0	0	0	0	0	0	0	0	0	0	0	0	0	0	0	0	0	0.166667	0	0.166667	0	0	0.166667	0	0	0.166667	0.166667	0.166667	0	0	0	0	0	0	0	0	0	0	0	0	0	0	0	0	0	0
uThukela	23	DC23	0	0	0	0	0	0	0	0	0	0	0	0.25	0	0	0	0	0	0	0.25	0	0.25	0	0	0	0	0.25	0	0	0	0	0	0	0	0	0	0	0	0	0	0	0	0	0	0	0	0	0
uThungulu	28	DC28	0	0	0	0	0	0	0	0	0	0	0	0	0	0	0	0	0	0	0	0	0.25	0	0	0	0.25	0.25	0	0	0.25	0	0	0	0	0	0	0	0	0	0	0	0	0	0	0	0	0	0
Zululand	26	DC26	0	0	0	0	0	0	0	0	0	0	0	0	0	0	0	0	0	0	0.2	0	0	0	0	0	0.2	0.2	0	0.2	0	0	0	0	0	0	0	0.2	0	0	0	0	0	0	0	0	0	0	0
Capricorn	35	DC35	0	0	0	0	0	0	0	0	0	0	0	0	0	0	0	0	0	0	0	0	0	0	0	0	0	0	0	0	0	0	0.25	0.25	0.25	0.25	0	0	0	0	0	0	0	0	0	0	0	0	0
Greater Sekhukhune	47	DC47	0	0	0	0	0	0	0	0	0	0	0	0	0	0	0	0	0	0	0	0	0	0	0	0	0	0	0	0	0	0.2	0	0.2	0	0.2	0.2	0	0.2	0	0	0	0	0	0	0	0	0	0
Mopani	33	DC33	0	0	0	0	0	0	0	0	0	0	0	0	0	0	0	0	0	0	0	0	0	0	0	0	0	0	0	0	0	0.25	0.25	0	0.25	0	0.25	0	0	0	0	0	0	0	0	0	0	0	0
Vhembe	34	DC34	0	0	0	0	0	0	0	0	0	0	0	0	0	0	0	0	0	0	0	0	0	0	0	0	0	0	0	0	0	0.5	0	0.5	0	0	0	0	0	0	0	0	0	0	0	0	0	0	0
Waterberg	36	DC36	0	0	0	0	0	0	0	0	0	0	0	0	0	0	0.2	0	0	0	0	0	0	0	0	0	0	0	0	0	0	0.2	0.2	0	0	0	0	0	0.2	0	0	0	0	0	0.2	0	0	0	0
Ehlanzeni	32	DC32	0	0	0	0	0	0	0	0	0	0	0	0	0	0	0	0	0	0	0	0	0	0	0	0	0	0	0	0	0	0	0.25	0.25	0	0	0	0.25	0.25	0	0	0	0	0	0	0	0	0	0
Gert Sibande	30	DC30	0	0	0	0	0	0	0	0	0.142857	0	0	0.142857	0	0	0	0	0.142857	0	0.142857	0	0	0	0	0	0	0	0	0	0.142857	0	0	0	0	0	0.142857	0	0.142857	0	0	0	0	0	0	0	0	0	0
Nkangala	31	DC31	0	0	0	0	0	0	0	0	0	0	0	0	0	0	0.142857	0.142857	0.142857	0	0	0	0	0	0	0	0	0	0	0	0	0	0.142857	0	0	0.142857	0.142857	0.142857	0	0	0	0	0	0	0	0	0	0	0
Frances Baard	9	DC9	0	0	0	0	0	0	0	0	0	0.166667	0	0	0.166667	0	0	0	0	0	0	0	0	0	0	0	0	0	0	0	0	0	0	0	0	0	0	0	0	0	0.166667	0	0.166667	0.166667	0	0	0.166667	0	0
John Taolo Gaetsewe (Kgalagadi)	45	DC45	0	0	0	0	0	0	0	0	0	0	0	0	0	0	0	0	0	0	0	0	0	0	0	0	0	0	0	0	0	0	0	0	0	0	0	0	0	0.333333	0	0	0	0.333333	0	0	0.333333	0	0
Namakwa	6	DC6	0	0	0	0	0	0	0	0	0	0	0	0	0	0	0	0	0	0	0	0	0	0	0	0	0	0	0	0	0	0	0	0	0	0	0	0	0	0	0	0	0.2	0.2	0	0	0	0	0.2
Pixley ka Seme	7	DC7	0	0	0	0.125	0.125	0.125	0	0	0	0	0	0	0.125	0	0	0	0	0	0	0	0	0	0	0	0	0	0	0	0	0	0	0	0	0	0	0	0	0.125	0	0.125	0	0.125	0	0	0	0	0
Siyanda (Mgcawu)	8	DC8	0	0	0	0	0	0	0	0	0	0	0	0	0	0	0	0	0	0	0	0	0	0	0	0	0	0	0	0	0	0	0	0	0	0	0	0	0	0.25	0.25	0.25	0.25	0	0	0	0	0	0
Bojanala Platinum	37	DC37	0	0	0	0	0	0	0	0	0	0	0	0	0	0	0.2	0	0	0.2	0	0	0	0	0	0	0	0	0	0	0	0	0	0	0	0.2	0	0	0	0	0	0	0	0	0	0.2	0	0.2	0
Dr Kenneth Kaunda (Southern)	40	DC40	0	0	0	0	0	0	0	0	0.142857	0.142857	0	0	0	0	0	0	0.142857	0.142857	0	0	0	0	0	0	0	0	0	0	0	0	0	0	0	0	0	0	0	0	0	0	0	0	0.142857	0	0.142857	0.142857	0
Dr Ruth Segomotsi Mompati (Bophirima)	39	DC39	0	0	0	0	0	0	0	0	0	0.2	0	0	0	0	0	0	0	0	0	0	0	0	0	0	0	0	0	0	0	0	0	0	0	0	0	0	0	0.2	0.2	0	0	0	0	0.2	0	0.2	0
Ngaka Modiri Molema (Central)	38	DC38	0	0	0	0	0	0	0	0	0	0	0	0	0	0	0	0	0	0	0	0	0	0	0	0	0	0	0	0	0	0	0	0	0	0	0	0	0	0	0	0	0	0	0.333333	0.333333	0.333333	0	0
Cape Winelands	2	DC2	0	0	0	0	0	0	0	0	0	0	0	0	0	0	0	0	0	0	0	0	0	0	0	0	0	0	0	0	0	0	0	0	0	0	0	0	0	0	0	0	0	0	0	0	0	0	0
Central Karoo	5	DC5	0	0	0	0.2	0	0	0	0	0	0	0	0	0	0	0	0	0	0	0	0	0	0	0	0	0	0	0	0	0	0	0	0	0	0	0	0	0	0	0	0.2	0.2	0	0	0	0	0	0.2
City of Cape Town	C	CPT	0	0	0	0	0	0	0	0	0	0	0	0	0	0	0	0	0	0	0	0	0	0	0	0	0	0	0	0	0	0	0	0	0	0	0	0	0	0	0	0	0	0	0	0	0	0	0.3334
Eden	4	DC4	0	0	0	0.25	0	0	0	0	0	0	0	0	0	0	0	0	0	0	0	0	0	0	0	0	0	0	0	0	0	0	0	0	0	0	0	0	0	0	0	0	0	0	0	0	0	0	0.25
Overberg	3	DC3	0	0	0	0	0	0	0	0	0	0	0	0	0	0	0	0	0	0	0	0	0	0	0	0	0	0	0	0	0	0	0	0	0	0	0	0	0	0	0	0	0	0	0	0	0	0	0.333333
West Coast	1	DC1	0	0	0	0	0	0	0	0	0	0	0	0	0	0	0	0	0	0	0	0	0	0	0	0	0	0	0	0	0	0	0	0	0	0	0	0	0	0	0	0.333333	0	0	0	0	0	0	0
[truncated: 5 more columns]
