# Supplementary material for: Improving estimates of district HIV prevalence and burden in South Africa using small area estimation techniques
Source: PLoS One. 2019 Feb 22;14(2):e0212445. doi: 10.1371/journal.pone.0212445 (PMC6386240; doi:10.1371/journal.pone.0212445)
Supplement: S2 Table — A spreadsheet containing district-level estimates and their 95% confidence intervals. (XLSX) [file pone.0212445.s004.xlsx]

## Sheet: estimates
S4 Table. Direct survey domain and "Fay-Heriott" small area estimates of HIV prevalence and the numbers of people living with HIV (NoPLHIV) in the districts of South Africa obtained from Model 3. LCL and UCL denotes the lower and upper limits, respectively, of 95% confidence intervals.
District	Code	Estimate	Prevalence_%	Prevalence_LCL	Prevalence_UCL	NoPLHIV	NoPLHIV_LCL	NoPLHIV_UCL
Buffalo City	BUF	Survey	13.6	10.268	16.932	102437	77340	127534
Buffalo City	BUF	Fay-Heriott	13.5013	11.0316	16.4218	101693	83092	123691
City of Cape Town	CPT	Survey	5.2	3.044	7.356	200751	117517	283985
City of Cape Town	CPT	Fay-Heriott	6.02004	4.33507	8.30309	232409	167359	320548
West Coast	DC1	Survey	2.7	0	5.444	11302	0	22789
West Coast	DC1	Fay-Heriott	4.08832	2.41435	6.84155	17114	10107	28639
Cacadu	DC10	Survey	7.6	3.484	11.716	34732	15922	53542
Cacadu	DC10	Fay-Heriott	8.91239	6.14501	12.7566	40729	28083	58298
Amatole	DC12	Survey	11	7.276	14.724	98884	65407	132361
Amatole	DC12	Fay-Heriott	11.8786	9.0907	15.3769	106783	81721	138230
Chris Hani	DC13	Survey	14.3	10.184	18.416	114849	81792	147906
Chris Hani	DC13	Fay-Heriott	14.081	11.1812	17.5839	113090	89801	141224
Joe Gqabi	DC14	Survey	10.7	7.956	13.444	37766	28081	47451
Joe Gqabi	DC14	Fay-Heriott	11.5078	9.29177	14.1698	40618	32796	50013
O.R. Tambo	DC15	Survey	11.8	8.468	15.132	160352	115073	205631
O.R. Tambo	DC15	Fay-Heriott	12.3173	9.77199	15.4124	167382	132793	209441
Xhariep	DC16	Survey	8.3	6.144	10.456	11777	8718	14836
Xhariep	DC16	Fay-Heriott	8.96307	7.18782	11.1242	12718	10199	15784
Lejweleputswa	DC18	Survey	20.3	13.44	27.16	123868	82009	165727
Lejweleputswa	DC18	Fay-Heriott	17.6283	13.677	22.4245	107566	83456	136832
Thabo Mofutsanyana	DC19	Survey	15.9	12.96	18.84	115006	93741	136271
Thabo Mofutsanyana	DC19	Fay-Heriott	15.6847	13.4552	18.2059	113449	97323	131685
Cape Winelands	DC2	Survey	3.8	0.468	7.132	30706	3782	57630
Cape Winelands	DC2	Fay-Heriott	5.52606	3.41759	8.81659	44653	27616	71242
Fezile Dabi	DC20	Survey	9	6.256	11.744	45550	31662	59438
Fezile Dabi	DC20	Fay-Heriott	10.0308	7.81131	12.7933	50767	39534	64748
Ugu	DC21	Survey	19.5	17.736	21.264	142979	130045	155913
Ugu	DC21	Fay-Heriott	19.4092	18.0208	20.8773	142314	132134	153078
uMgungundlovu	DC22	Survey	21	15.512	26.488	221073	163299	278847
uMgungundlovu	DC22	Fay-Heriott	19.9392	16.2939	24.1647	209906	171531	254389
uThukela	DC23	Survey	17.3	9.46	25.14	118124	64593	171655
uThukela	DC23	Fay-Heriott	16.9229	12.3622	22.7298	115549	84408	155199
uMzinyathi	DC24	Survey	18.2	16.632	19.768	93587	85524	101650
uMzinyathi	DC24	Fay-Heriott	18.0976	16.8451	19.4214	93061	86620	99868
Amajuba	DC25	Survey	16.2	13.26	19.14	82210	67290	97130
Amajuba	DC25	Fay-Heriott	15.9636	13.736	18.475	81010	69706	93755
Zululand	DC26	Survey	20.8	17.468	24.132	171411	143952	198870
Zululand	DC26	Fay-Heriott	20.3849	17.9266	23.0855	167990	147731	190246
uMkhanyakude	DC27	Survey	13.5	8.992	18.008	86131	57369	114893
uMkhanyakude	DC27	Fay-Heriott	14.3042	11.022	18.362	91262	70321	117152
uThungulu	DC28	Survey	17.3	12.204	22.396	162238	114448	210028
uThungulu	DC28	Fay-Heriott	17.0917	13.6028	21.2554	160285	127566	199331
iLembe	DC29	Survey	12.4	0.64	24.16	78178	4035	152321
iLembe	DC29	Fay-Heriott	14.9482	9.64303	22.447	94243	60796	141520
Overberg	DC3	Survey	6.25	0	14.223	17039	0	38775
Overberg	DC3	Fay-Heriott	7.38923	4.45712	12.0078	20145	12151	32736
Gert Sibande	DC30	Survey	19.7	17.936	21.464	208067	189436	226698
Gert Sibande	DC30	Fay-Heriott	19.6044	18.218	21.0691	207057	192415	222527
Nkangala	DC31	Survey	9.3	7.34	11.26	126270	99658	152882
Nkangala	DC31	Fay-Heriott	9.70828	8.08649	11.6142	131814	109794	157692
Ehlanzeni	DC32	Survey	16.4	10.324	22.476	281104	176959	385249
Ehlanzeni	DC32	Fay-Heriott	15.821	12.0124	20.5549	271179	205899	352321
Mopani	DC33	Survey	11.4	5.52	17.28	87968	42595	133341
Mopani	DC33	Fay-Heriott	11.295	7.92119	15.8582	87157	61123	122369
Vhembe	DC34	Survey	5.3	0.204	10.396	70373	2709	138037
Vhembe	DC34	Fay-Heriott	7.72662	4.79153	12.2287	102593	63621	162371
Capricorn	DC35	Survey	9.2	4.3	14.1	116351	54381	178321
Capricorn	DC35	Fay-Heriott	9.73609	6.74355	13.8592	123131	85285	175276
Waterberg	DC36	Survey	10.1	7.16	13.04	71577	50742	92412
Waterberg	DC36	Fay-Heriott	10.3793	8.16696	13.1053	73556	57878	92875
Bojanala Platinum	DC37	Survey	13.6	10.856	16.344	212904	169947	255861
Bojanala Platinum	DC37	Fay-Heriott	13.5887	11.4666	16.0323	212727	179507	250982
Ngaka Modiri Molema	DC38	Survey	13.8	8.9	18.7	117661	75883	159439
Ngaka Modiri Molema	DC38	Fay-Heriott	12.9274	9.82813	16.8217	110221	83796	143424
Dr Ruth Segomotsi Mompati	DC39	Survey	10.9	6.588	15.212	51450	31096	71804
Dr Ruth Segomotsi Mompati	DC39	Fay-Heriott	11.0452	8.16434	14.7791	52136	38538	69761
Eden	DC4	Survey	4.3	1.948	6.652	25191	11412	38970
Eden	DC4	Fay-Heriott	5.3174	3.58701	7.81487	31151	21014	45782
Dr Kenneth Kaunda	DC40	Survey	14.5	11.56	17.44	102584	81784	123384
Dr Kenneth Kaunda	DC40	Fay-Heriott	14.125	11.9236	16.656	99931	84357	117838
Sedibeng	DC42	Survey	21.6	12.584	30.616	197713	115186	280240
Sedibeng	DC42	Fay-Heriott	17.0871	12.6687	22.647	156405	115961	207296
Sisonke	DC43	Survey	21.1	13.064	29.136	99572	61650	137494
Sisonke	DC43	Fay-Heriott	19.2679	14.6448	24.9244	90926	69109	117619
Alfred Nzo	DC44	Survey	12.7	6.036	19.364	104363	49601	159125
Alfred Nzo	DC44	Fay-Heriott	12.7951	8.87624	18.1006	105145	72941	148742
John Taolo Gaetsewe	DC45	Survey	8.8	4.096	13.504	20323	9460	31186
John Taolo Gaetsewe	DC45	Fay-Heriott	7.98739	5.46411	11.5338	18446	12619	26636
Sekhukhune	DC47	Survey	7	3.08	10.92	77489	34095	120883
Sekhukhune	DC47	Fay-Heriott	8.8931	6.06626	12.8569	98446	67153	142325
West Rand	DC48	Survey	7.1	0.828	13.372	60313	7034	113592
West Rand	DC48	Fay-Heriott	11.1934	7.10079	17.2078	95085	60320	146177
Central Karoo	DC5	Survey	25	9.05401	40.946	17808	6449	29167
Central Karoo	DC5	Fay-Heriott	12.0599	8.05024	17.6826	8590	5734	12596
Namakwa	DC6	Survey	2.8	0.448	5.152	3317	531	6103
Namakwa	DC6	Fay-Heriott	1.58403	0.831114	2.99841	1876	984	3552
Pixley ka Seme	DC7	Survey	5	3.432	6.568	9501	6521	12481
Pixley ka Seme	DC7	Fay-Heriott	5.7203	4.38173	7.43599	10870	8326	14130
Siyanda	DC8	Survey	5.6	3.052	8.148	13673	7452	19894
Siyanda	DC8	Fay-Heriott	5.96297	4.19705	8.40671	14559	10247	20525
Frances Baard	DC9	Survey	12.4	4.952	19.848	47040	18786	75294
Frances Baard	DC9	Fay-Heriott	10.8515	7.37781	15.6838	41165	27988	59497
Ekurhuleni	EKU	Survey	14.3	9.792	18.808	462059	316397	607721
Ekurhuleni	EKU	Fay-Heriott	13.6789	10.6473	17.4056	441990	344033	562405
eThekwini	ETH	Survey	14.5	10.776	18.224	502310	373303	631317
eThekwini	ETH	Fay-Heriott	14.5378	11.7912	17.795	503618	408472	616456
City of Johannesburg	JHB	Survey	11.1	7.964	14.236	515387	369778	660996
City of Johannesburg	JHB	Fay-Heriott	11.0753	8.7601	13.9091	514241	406743	645818
Mangaung	MAN	Survey	7.9	4.764	11.036	87676	52872	122480
Mangaung	MAN	Fay-Heriott	9.14742	6.72592	12.3255	101520	74646	136792
Nelson Mandela Bay Metro	NMA	Survey	8.3	3.4	13.2	97459	39923	154995
Nelson Mandela Bay Metro	NMA	Fay-Heriott	9.05406	6.1287	13.1797	106313	71964	154757
City of Tshwane	TSH	Survey	11.7	7.388	16.012	361450	228239	494661
City of Tshwane	TSH	Fay-Heriott	11.0249	8.25593	14.5749	340593	255052	450265
